# Supplementary material for: Diffuse White Matter Signal Abnormalities on Magnetic Resonance Imaging Are Associated With Human Immunodeficiency Virus Type 1 Viral Escape in the Central Nervous System Among Patients With Neurological Symptoms
Source: Clin Infect Dis. 2017 Mar 13;64(8):1059–65. doi: 10.1093/cid/cix035 (PMC5439343; doi:10.1093/cid/cix035)
Supplement: Supplementary Data [file cix035_Supplementary_Data.zip]

Archive with 3 entries (3 files):
- 84579_Table_S1.pdf
- 84579_Figure_S1.pdf
- 84579_Figure_S2.pdf
